# Supplementary material for: The ClinGen Syndromic Disorders Gene Curation Expert Panel: Assessing the clinical validity of 111 gene-disease relationships
Source: Genet Med Open. 2025 Apr 9;3:103429. doi: 10.1016/j.gimo.2025.103429 (PMC12151239; doi:10.1016/j.gimo.2025.103429)
Supplement: Supplemental Tables [file mmc1.xlsx]

## Sheet: Supplemental Table 1
Gene	Disease Assertions	Approach	Lumping and Splitting Outcome	Approval Date
CACNA1G	Spinocerebellar ataxia 42, and Spinocerebellar ataxia 42, early-onset, severe, with neurodevelopmental deficits	2	Lump	June 19th, 2020
BCOR	Microphthalmia, syndromic 2 (OMIM:300166), Oculofaciocardiodental (OFCD)	2	Lump	August 5th, 2020
ESCO2	Roberts-SC phocomelia syndrome (MONDO:0100253)	1	Lump	January 15th, 2021
LMX1B	Focal segmental glomerulosclerosis 10 (OMIM:256020) and Nail-patella syndrome (OMIM:161200)	1	Split	February 3rd, 2021
WASHC5	Ritscher-Schinzel syndrome 1 (OMIM: 220210) and hereditary spastic paraplegia 8 (OMIM: 603563)	1	Split	March 19th, 2021
WDR35	Cranioectodermal dysplasia 2 (OMIM: 613610), and Short-rib thoracic dysplasia 7 with or without polydactyly (OMIM:614091)	1	Split	April 7th, 2021
ZMPSTE24	mandibuloacral dysplasia with type B lipodystrophy (OMIM:608612), autosomal recessive lethal restrictive dermopathy (OMIM:275210), and Hutchinson-Gilford progeria syndrome	1	Split	April 7th, 2021
EP300	Rubinstein-Taybi syndrome 2 (OMIM:613684), and Menke-Hennekam syndrome 2 (OMIM:618333)	2	Split	April 16th, 2021
ATP1A3	Dystonia 12 (OMIM: 128235), Alternating hemiplegia of childhood 2 (OMIM:614820), developmental and epileptic encephalopathy 99 (OMIM:619606), and Cerebellar Ataxia, Areflexia, Pes Cavus, Optic Atrophy, And Sensorineural Hearing Loss (CAPOS) (OMIM:601338)	2	Lump	April 27th, 2021
UNC13A	congenital nervous system disorder	2	Lump	June 18th, 2021
WNT10A	Schopf-Schulz-Passarge syndrome (OMIM:224750), Tooth agenesis, selective, 4 (OMIM:150400), and Odontoonychodermal dysplasia (OMIM:257980)	1	Lump	July 16th, 2021
CENPJ	microcephaly 6, primary, autosomal recessive (OMIM: 608393) and Seckel syndrome 4 (OMIM: 613676)	1	Lump	October 15th, 2021
CPLANE1	Joubert syndrome 17(OMIM: 614615), and Orofaciodigital syndrome VI (OMIM: 277170)	2	Lump	October 26th, 2021
HSPG2	Dyssegmental dysplasia, Silverman-Handmaker type(OMIM: 224410), and Schwartz-Jampel syndrome, type 1 (OMIM:255800)	1	Split	October 26th, 2021
SMCHD1	Bosma-arhinia-microphthalmia-syndrome or BAMS (OMIM: 603457), and facioscapulohumeral muscular dystrophy 2 or FSHD2 (OMIM: 158901)	2	Split	November 3rd, 2021
INPP5E	Impaired intellectual development, truncal obesity, retinal dystrophy, and micropenis syndrome (OMIM:610156), and Joubert syndrome 1 (OMIM:213300)	4	Split	December 17th, 2021
NFIX	Malan syndrome (OMIM:614753), and Marshall-Smith syndrome (OMIM:602535)	4	Split	January 21st , 2022
IKBKG	Incontinentia pigmenti(OMIM:308300), Autoinflammatory disease, systemic, X-linked (OMIM:301081), Immunodeficiency 33 (OMIM:300636), and Ectodermal dysplasia and immunodeficiency 1 (OMIM:300291)	4	Split	March 2nd, 2022
ENPP1	Cole disease(OMIM:615522), Hypophosphatemic rickets, autosomal recessive, 2(OMIM:613312), Arterial calcification, generalized, of infancy, 1 (OMIM:208000), {Diabetes mellitus, non-insulin-dependent, susceptibility to} (OMIM:125853), and {Obesity, susceptibility to} (OMIM:601665)	3	Split	March 18th, 2022
NKX2-1	{Thyroid cancer, nonmedullary, 1} (OMIM:188550), Chorea, hereditary benign (OMIM:118700), and Choreoathetosis, hypothyroidism, and neonatal respiratory distress (OMIM: 610978)	4	Lump	April 6th, 2022
TREX1	{Systemic lupus erythematosus, susceptibility to} (OMIM:152700), Aicardi-Goutieres syndrome 1, dominant and recessive (OMIM:225750), Chilblain lupus (OMIM: 610448), and Vasculopathy, retinal, with cerebral leukoencephalopathy and systemic manifestations (OMIM:192315)	4	Split	April 6th, 2022
NAA10	Microphthalmia, syndromic 1(OMIM:309800),and Ogden syndrome (OMIM:300855)	1	Split	May 20th, 2022
TCTN2	Joubert syndrome 24 (OMIM:616654), and ?Meckel syndrome 8 (OMIM:613885)	1	Lump	June 1st, 2022
DDR2	Spondylometaepiphyseal dysplasia, short limb-hand type (OMIM:271665), and Warburg-Cinotti syndrome (OMIM:618175)	2	Split	July 6th, 2022
ZNF423	Joubert syndrome 19(OMIM:614844), and Nephronophthisis 14 (OMIM:614844)	4	Lump; transferred to KCCD GCEP	July 6th, 2022
ERCC6	Cockayne spectrum with or without cerebrooculofacioskeletal syndrome (OMIM: 133540, 214150, 278800), premature ovarian failure 11 (OMIM: 616946), UV-sensitive syndrome 1 (OMIM: 600630), and susceptibilities to [lung] cancer (OMIM: 211980) and age-related macular degeneration (OMIM: 613761)	3	Split	July 15th, 2022
ERCC8	Cockayne syndrome type 1 (OMIM: 216400) and UV-sensitive syndrome 2 (OMIM: 614621)	3	Split	July 15th, 2022
PNPLA6	Boucher-Neuhauser syndrome (OMIM:215470), Oliver-McFarlane syndrome (OMIM:275400), Laurence-Moon syndrome (OMIM:245800), Gordon-Holmes syndrome (Orphanet lists this as cerebellar ataxia hypogonadism syndrome (ORPHA:1173), and spastic paraplegia 39, autosomal recessive (OMIM:612020)	1	Split	September 16th, 2022
C19ORF12	Neurodegeneration with brain iron accumulation 4 (OMIM:614298), ?Spastic paraplegia 43, autosomal recessive (OMIM:615043)	2	Split	November 22nd, 2022
LRP4	?Myasthenic syndrome, congenital, 17 (OMIM:616304), Cenani-Lenz syndactyly syndrome (OMIM:212780), and Sclerosteosis 2 (OMIM:614305)	1	Split	March 17th, 2023
RARB	Microphthalmia, syndromic 12 (OMIM:615524)	1	Lump	March 17th, 2023
PLCB4	Auriculocondylar syndrome 2A (OMIM:614669) and Auriculocondylar syndrome 2B (OMIM:620458)	2	Split	Wednesday, April 5th, 2023
NOG	Brachydactyly, type B2 (OMIM:611377), Multiple synostoses syndrome 1 (OMIM:186500), Stapes ankylosis with broad thumbs and toes (OMIM:184460), Symphalangism, proximal, 1A (OMIM:185800), and Tarsal-carpal coalition syndrome (OMIM:186570)	1	Lump	May 19th, 2023
SOX3	panhypopituitarism, X-linked (OMIM: 312000) and intellectual developmental disorder, X-linked, with isolated growth hormone deficiency (OMIM: 300123), 46,XX sex reversal 3 (MONDO:0010442), X-linked congenital generalized hypertrichosis (ORPHA:79495) and Septo-optic dysplasia spectrum (ORPHA:3157)	4	Split	June 16th, 2023
MAB21L2	Microphthalmia/coloboma and skeletal dysplasia syndrome (OMIM:615877)	1	Split	July 25th, 2023
TET3	Beck-Fahrner syndrome (OMIM:618798)	2	Split	November 1st, 2023
NARS1	autosomal dominant (AD) neurodevelopmental disorder with microcephaly, impaired language, epilepsy, and gait abnormalities (NEDMILEG) (OMIM:619092) and autosomal recessive (AR) neurodevelopmental disorder with microcephaly, impaired language, and gait abnormalities (OMIM:619091)	3	Split	February 7th, 2024
MKKS	Bardet-Biedl syndrome 6 (OMIM:605231), and McKusick-Kaufman syndrome (OMIM:236700)	4	Lump; transferred to Retina GCEP	February 16th, 2024

## Sheet: Supplemental Table 2
Gene	Disease Assertion	MOI	Approach	Classification	Approval Date
ARL13B	Joubert syndrome (MONDO:0018772)	AR	1	Definitive	June 3rd, 2020
TSHZ1	Aural atresia, congenital. Autosomal dominant inheritance (MONDO:0011921)	AD	2	Limited	June 19th, 2020
ZNF462	Weiss-Kruszka syndrome (MONDO:0032836)	AD	2	Definitive	July 17th, 2020
ARSL	X-linked chondrodysplasia punctata 1 (MONDO:0010555)	XLR	1	Definitive	July 28th, 2020
TCF20	developmental delay with variable intellectual impairment and behavioral abnormalities (MONDO:0032745)	AD	2	Definitive	July 28th, 2020
POLR2A	neurodevelopmental disorder with hypotonia and variable intellectual and behavioral abnormalities, autosomal dominant (MONDO:0032829)	AD	3	Moderate	August 5th, 2020
NOD2	Blau syndrome (MONDO:0008523)	AD	2	Definitive	August 21st, 2020
TMEM237	Joubert syndrome 14 (MONDO:0013745)	AR	1	Definitive	August 21st, 2020
LIFR	Stüve-Wiedemann syndrome (MONDO:0011108)	AR	1	Definitive	September 2nd, 2020
BCOR	microphthalmia, syndromic 2 (MONDO:0010261)	XLD	2	Definitive	September 18th, 2020
PAX7	congenital myopathy with myasthenic-like onset (MONDO:0018528)	AR	2	Moderate	September 18th, 2020
PPP1R12A	genitourinary and/or brain malformation syndrome (MONDO:0032934)	AD	2	Strong	October 16th, 2020
RAB27A	Griscelli syndrome type 2 (MONDO:0011872)	AR	1	Definitive	October 27th, 2020
WNT5A	Robinow syndrome, autosomal dominant (MONDO:0008389)	AD	2	Moderate	October 27th, 2020
UNC80	hypotonia-speech impairment-severe cognitive delay syndrome (MONDO:0018297)	AR	2	Definitive	November 4th, 2020
USP7	Hao-Fountain syndrome (MONDO:0014805)	AD	2	Definitive	December 2nd, 2020
DCAF17	Woodhouse-Sakati syndrome (MONDO:0009419)	AR	1	Definitive	December 18th, 2020
CAMK2G	intellectual developmental disorder 59 (MONDO:0032795)	AD	2	Limited	January 6th, 2021
UBE3B	oculocerebrofacial syndrome, Kaufman type (MONDO:0009485)	AR	2	Definitive	January 6th, 2021
MYO5A	Griscelli syndrome type 1 (MONDO:0008962)	AR	2	Definitive	January 26th, 2021
TBX5	Holt-Oram syndrome (MONDO:0007732)	AD	1	Definitive	January 26th, 2021
OGT	intellectual disability, X-linked 106 (MONDO:0030907)	XLR	3	Moderate	February 3rd, 2021
LMX1B	nail-patella syndrome (MONDO:0008061)	AD	1	Definitive	February 3rd, 2021
SMARCAL1	Schimke immuno-osseous dysplasia (MONDO:0009458)	AR	1	Definitive	February 19th, 2021
ESCO2	Roberts-SC phocomelia syndrome (MONDO:0100253)	AR	1	Definitive	March 19th, 2021
PRG4	camptodactyly-arthropathy-coxa vara-pericarditis syndrome (MONDO:0008828)	AR	2	Definitive	April 27th, 2021
ZMPSTE24	Mandibuloacral dysplasia with type B lipodystrophy (MONDO:0012074)	AR	1	Definitive	June 2nd, 2021
ZMPSTE24	Restrictive dermopathy (MONDO:0010143)	AR	1	Definitive	June 2nd, 2021
IFT122	cranioectodermal dysplasia 1 (MONDO:0021093)	AR	1	Definitive	June 18th, 2021
ATP1A3	ATP1A3-related neurological disorders (MONDO:0700002)	AD	2	Definitive	July 16th, 2021
WDR35	cranioectodermal dysplasia (MONDO:0013323)	AR	1	Definitive	August 4th, 2021
WDR35	short-rib thoracic dysplasia 7 with or without polydactyly (MONDO:0013569)	AR	1	Definitive	August 4th, 2021
PCGF2	Turnpenny-Fry syndrome (MONDO:0032707)	AD	3	Strong	August 20th, 2021
WNT10A	ectodermal dysplasia WNT10A related (MONDO:0100358)	AR	1	Definitive	August 20th, 2021
EP300	Rubinstein-Taybi syndrome due to EP300 haploinsufficiency (MONDO:0013364)	AD	2	Definitive	September 1st, 2021
WASHC5	Ritscher-Schinzel syndrome 1 (MONDO:0009073)	AR	1	Limited	September 17th, 2021
WASHC5	Spastic paraplegia 8 (MONDO:0011339)	AD	1	Moderate	September 17th, 2021
UNC13A	congenital nervous system disorder (MONDO:0002320)	U	2	Limited	October 15th, 2021
				Provisional status: Awaiting additional genetic evidence.
MAPK8IP3	neurodevelopmental disorder with or without variable brain abnormalities; NEDBA (MONDO:0032755)	AD	2	Strong	October 26th, 2021
KMT5B	complex neurodevelopmental disorder (MONDO:0011518)	AD	2	Definitive	November 3rd, 2021
SMCHD1	arhinia, choanal atresia, and microphthalmia (MONDO:0011323)	DD	2	Definitive	November 3rd, 2021
SPTBN4	neurodevelopmental disorder with hypotonia, neuropathy, and deafness (MONDO:0060496)	AR	2	Definitive	December 1st, 2021
CPLANE1	Joubert syndrome 17 (MONDO:0013824)	AR	2	Definitive	December 17th, 2021
CENPJ	autosomal recessive microcephaly 6 with or without short stature (MONDO:0700054)	AR	1	Definitive	January 5th, 2022
CSNK2B	Poirier-Bienvenu neurodevelopmental syndrome (MONDO:0032889)	AD	2	Definitive	January 21st, 2022
KMT2A	Wiedemann-Steiner syndrome (MONDO:0011518)	AD	2	Definitive	February 23rd, 2022
MYMK	Carey-Fineman-Ziter syndrome (MONDO:0009700)	AR	2	Definitive	March 2nd, 2022
GATAD2B	severe intellectual disability-poor language-strabismus-grimacing face-long fingers syndrome (MONDO:0014034)	AD	2	Definitive	March 18th, 2022
HSPG2	Silverman-Handmaker type dyssegmenta dysplasia (MONDO:0009140)	AR	1	Definitive	April 26th, 2022
HSPG2	Schwartz-Jampel syndrome type 1 (MONDO:0100435)	AR	1	Definitive	April 26th, 2022
PIGU	Glycosylphosphatidylinositol biosynthesis defect 21 (MONDO:0032824)	AR	3	Limited	May 20th, 2022
IKBKG	Incontinentia pigmenti (MONDO:0010631)	XLD	4	Definitive	June 1st, 2022
ENPP1	Generalized arterial calcification of infancy (MONDO:0008817)	AR	3	Definitive	June 17th, 2022
ENPP1	Hypopigmentation-punctate palmoplantar keratoderma syndrome (MONDO:0014227)	AD	3	Limited	June 17th, 2022
INPP5E	MORM syndrome (MONDO:0012423)	AR	4	Moderate	July 26th, 2022
NKX2-1	NKX2-1 related choreoathetosis and congenital hypothyroidism with or without pulmonary dysfunction (MONDO:0100520)	AD	4	Definitive	July 26th, 2022
NFIX	Malan overgrowth syndrome (MONDO:0013885)	AD	4	Definitive	August 3rd, 2022
NFIX	Marshall-Smith syndrome (​​MONDO:0011244)	AD	4	Definitive	August 3rd, 2022
ERCC6	Cockayne spectrum with or without cerebrooculofacioskeletal syndrome (MONDO:0100506)	AR	3	Definitive	August 19th, 2022
ERCC8	Cockayne syndrome type 1 (MONDO:0019569)	AR	3	Definitive	August 19th, 2022
CDC45	Meier-Gorlin syndrome 7 (MONDO:0014894)	AR	1	Definitive	October 5th, 2022
DDR2	Warburg-Cinotti syndrome (MONDO:0032579)	AD	2	Moderate	October 21st, 2022
DDR2	Spondyloepimetaphyseal dysplasia-short limb-abnormal calcification syndrome (MONDO:0010077)	AR	2	Definitive	October 21st, 2022
PNPLA6	PNPLA6-related spastic paraplegia with or without ataxia (MONDO:0100149)	AR	1	Definitive	November 2nd, 2022
PNPLA6	Retinal dystrophy-ataxia-pituitary hormone abnormality-hypogonadism syndrome (MONDO:0100155)	AR	1	Definitive	November 2nd, 2022
GRIA2	Neurodevelopmental disorder with language impairment and behavioral abnormalities (MONDO:0030060)	AD	2	Definitive	November 18th, 2022
PBX1	Congenital anomalies of kidney and urinary tract syndrome with or without hearing loss, abnormal ears, or developmental delay (MONDO:0060549)	AD	2	Definitive	November 18th, 2022
ANTXR2	Hyaline fibromatosis syndrome (​​MONDO:0009229)	AR	1	Definitive	November 22nd, 2022
CDT1	Meier-Gorlin syndrome 4 (MONDO:0013431)	AR	1	Definitive	December 7th, 2022
GPAA1	Glycosylphosphatidylinositol biosynthesis defect 15 (MONDO:0060627)	AR	1	Strong	December 7th, 2022
TCTN2	Joubert syndrome 24 (MONDO:0014724)	AR	1	Definitive	February 1st, 2023
SH3PXD2B	Frank-Ter Haar syndrome (MONDO:0009579)	AR	1	Definitive	February 1st, 2023
ORC4	Meier-Gorlin syndrome 2 (MONDO:0013428)	AR	1	Moderate	February 17th, 2023
C19ORF12	neurodegeneration with brain iron accumulation 4 (MONDO:0013674)	AR	2	Definitive	February 28th, 2022
C19ORF12	neurodegeneration with brain iron accumulation 4 (MONDO:0013674)	AD	2	Moderate	February 28th, 2022
RPL5	Diamond-Blackfan anemia 6 (MONDO:0012937)	AD	1	Definitive	March 1st, 2023
RPS19	Diamond-Blackfan anemia (MONDO:0015253)	AD	1	Definitive	March 1st, 2023
NCAPG2	Khan-Khan-Katsanis syndrome (MONDO:0032764)	AR	2	Limited	April 5th, 2023
LRP4	congenital myasthenic syndrome 17 (MONDO:0014578)	AR	1	Limited	April 21st, 2023
LRP4	Cenani-Lenz syndactyly syndrome (MONDO:0008931)	AR	1	Definitive	April 21st, 2023
RARB	Microphthalmia, syndromic 12 (MONDO:0014229)	AD	1	Definitive	April 25st, 2023
PLCB4	Auriculocondylar syndrome 2 (MONDO:0013845)	AD	2	Definitive	June 7th, 2023
PLCB4	Auriculocondylar syndrome 2 (MONDO:0013845)	AR	2	Moderate	June 7th, 2023
NOG	NOG-related symphalangism spectrum disorder (MONDO:0100521)	AD	1	Definitive	July 5th, 2023
ACTL6A	ACTL6A-related BAFopathy (MONDO:0700121)	AD	2	Moderate	July 21st, 2023
ORC6	Meier-Gorlin syndrome 3 (MONDO:0013430)	AR	1	Definitive	July 21st, 2023
SOX3	X-linked intellectual disability with hypopituitarism (MONDO:0100195)	XL	4	Moderate	August 2nd, 2023
MAB21L2	colobomatous microphthalmia-rhizomelic dysplasia syndrome (MONDO:0014380)	AD	1	Definitive	September 6th, 2023
GEMIN5	Neurodevelopmental disorder with cerebellar atrophy and motor dysfunction (MONDO:0859152)	AR	2	Definitive	September 6th, 2023
NRROS	Seizures, early-onset, with neurodegeneration and brain calcification (MONDO:0030033)	AR	2	Definitive	September 15th, 2023
AGO2	Lessel-Kreienkamp syndrome (MONDO:0030897)	AD	2	Definitive	September 15th, 2023
NEMF	intellectual developmental disorder with speech delay and axonal peripheral neuropathy (MONDO:0030849)	AR	3	Strong	October 4th, 2023
IGF2	Silver-Russell syndrome 3 (MONDO:0014663)	AD	2	Definitive	October 4th, 2023
SMG8	Alzahrani-Kuwahara syndrome (MONDO:0859136)	AR	2	Definitive	October 20th, 2023
SMO	Pallister-Hall-like syndrome (MONDO:0009436)	AR	4	Moderate	October 20th, 2023
PPP1R21	neurodevelopmental disorder with hypotonia, facial dysmorphism, and brain abnormalities (MONDO:0859165)	AR	2	Strong	October 24th, 2023
SPEN	Radio-Tartaglia syndrome (MONDO:0859143)	AD	3	Definitive	November 1st, 2023
TET3	Beck-Fahrner syndrome (MONDO:0032922)	AR	2	Limited	November 17th, 2023
TET3	Beck-Fahrner syndrome (MONDO:0032922)	AD	2	Definitive	November 17th, 2023
TRAPPC4	neurodevelopmental disorder with epilepsy, spasticity, and brain atrophy (MONDO:0032894)	AR	3	Definitive	December 6th, 2023
VARS1	neurodevelopmental disorder with microcephaly, seizures, and cortical atrophy (MONDO:0060621)	AR	2	Definitive	December 6th, 2023
MED27	neurodevelopmental disorder with spasticity, cataracts, and cerebellar hypoplasia (MONDO:0859137)	AR	3	Strong	December 15th, 2023
SPTBN1	developmental delay, impaired speech, and behavioral abnormalities (MONDO:0859178)	AD	2	Strong	December 15th, 2023
PRR12	neuroocular syndrome (MONDO:0859193)	AD	2	Definitive	January 19th, 2024
TXNL4A	choanal atresia-hearing loss-cardiac defects-craniofacial dysmorphism syndrome (MONDO:0012064)	AR	5	Definitive	February 16th, 2024
NARS1	neurodevelopmental disorder with microcephaly, impaired language, and gait abnormalities (MONDO:0100348)	AR	3	Moderate	March 6th, 2024
NARS1	neurodevelopmental disorder with microcephaly, impaired language, epilepsy, and gait abnormalities (MONDO:0030837)	AD	3	Moderate	March 6th, 2024
DPH1	developmental delay with short stature, dysmorphic facial features, and sparse hair (MONDO:0031632)	AR	5	Definitive	March 15th, 2024
THOC6	THOC6-related developmental delay-microcephaly-facial dysmorphism syndrome (MONDO:0013362)	AR	5	Definitive	March 15th, 2024
H4C5	Tessadori-Van Haaften neurodevelopmental syndrome 3 (MONDO:0030993)	AD	5	Strong	March 19th, 2024
H3-3A	Bryant-Li-Bhoj neurodevelopmental syndrome 1 (MONDO:0030606)	AD	2	Definitive	March 19th, 2024
